# Supplementary material for: High-Throughput Screening System Evaluation of Andrographis paniculata (Burm.f.) Extracts and Their Fractions against Mosquito Vectors
Source: Insects. 2024 Sep 18;15(9):712. doi: 10.3390/insects15090712 (PMC11432113; doi:10.3390/insects15090712)
Supplement: Supplementary file 1 [file insects-15-00712-s001.zip]

Archive with 1 entries (1 files):
- insects-3168334-supplementary.xlsx
