# Supplementary material for: High-Throughput Screening System Evaluation of Andrographis paniculata (Burm.f.) Extracts and Their Fractions against Mosquito Vectors
Source: Insects. 2024 Sep 18;15(9):712. doi: 10.3390/insects15090712 (PMC11432113; doi:10.3390/insects15090712)
Supplement: Supplementary file 1 [file insects-15-00712-s001.zip › insects-3168334-supplementary.xlsx]

## Sheet: 1%
Table S1: Toxicity of the test compounds at 1.0% concentration
Mosquito	Test compounds	concentration	Treatment			Control			Treatment
			Number of mosquitoes	KD(1 hr)	Mortality 24 hr	Number of mosquitoes	KD(1 hr)	Mortality	% KNOCKDOWN	% mortality 24 hr
An.minimus	Crude extract	0.01	120	0	1	120	0	0	0	0.833333
	F1	0.01	120	0	0	119	0	0	0	0
	F2	0.01	120	0	0	120	0	0	0	0
	F3	0.01	120	0	0	120	0	0	0	0
	F4	0.01	119	0	0	119	0	0	0	0
	F5	0.01	120	0	1	120	0	0	0	0.833333
Ae.aegypti	Crude extract	0.01	120	0	0	120	0	0	0	0
	F1	0.01	118	0	1	119	0	0	0	0.847458
	F2	0.01	120	0	0	120	0	0	0	0
	F3	0.01	120	0	0	120	0	0	0	0
	F4	0.01	120	0	0	120	0	0	0	0
	F5	0.01	120	0	0	119	0	0	0	0
An.dirus	Crude extract	0.01	119	0	0	119	0	0	0	0
	F1	0.01	120	0	0	118	0	0	0	0
	F2	0.01	119	0	0	119	0	0	0	0
	F3	0.01	120	0	0	120	0	0	0	0
	F4	0.01	119	0	0	120	0	0	0	0
	F5	0.01	119	0	0	120	0	0	0	0
0.01	Crude extract	F1	F2	F3	F4	F5
Ae.aegypti	0	0.83	0	0	0	0
An.minimus	0.84	0	0	0	0	1.67
An.dirus	0	0	0	0	0	0

## Sheet: 2.5%
Table S1: Toxicity of the test compounds at 1.0% concentration
Mosquito	Test compounds	concentration	Treatment			Control			Treatment
			Number of mosquitoes	KD(1 hr)	Mortality 24 hr	Number of mosquitoes	KD(1 hr)	Mortality	% KNOCKDOWN	% mortality 24 hr
An.minimus	Crude extract	0.025	120	1	1	119	0	0	0.833333	0.833333
	F1	0.025	119	0	1	119	0	0	0	0.840336
	F2	0.025	120	0	0	119	0	0	0	0
	F3	0.025	120	0	1	120	0	0	0	0.833333
	F4	0.025	120	0	0	120	0	0	0	0
	F5	0.025	120	0	1	120	0	0	0	0.833333
Ae.aegypti	Crude extract	0.025	120	0	0	120	0	0	0	0
	F1	0.025	120	0	0	120	0	0	0	0
	F2	0.025	120	0	0	120	0	0	0	0
	F3	0.025	119	0	0	119	0	0	0	0
	F4	0.025	119	0	0	120	0	0	0	0
	F5	0.025	120	0	0	120	0	0	0	0
An.dirus	Crude extract	0.025	120	0	0	118	0	0	0	0
	F1	0.025	119	0	1	119	0	0	0	0.840336
	F2	0.025	120	0	0	120	0	0	0	0
	F3	0.025	120	0	1	120	0	0	0	0.833333
	F4	0.025	120	0	0	120	0	0	0	0
	F5	0.025	120	0	1	120	0	0	0	0.833333
0.025	Crude extract	F1	F2	F3	F4	F5
Ae.aegypti	0	0	0	0	0	0
An.minimus	0.83	0.83	0	0.83	0	0.83
An.dirus	0	0	0	0.83	0	0.83

## Sheet: 5%
Table S1: Toxicity of the test compounds at 1.0% concentration
Mosquito	Test compounds	concentration	Treatment			Control			Treatment
			Number of mosquitoes	KD(1 hr)	Mortality 24 hr	Number of mosquitoes	KD(1 hr)	Mortality	% KNOCKDOWN	% mortality 24 hr
An.minimus	Crude extract	0.05	122	2	4	119	0	0	1.63934	3.27869
	F1	0.05	121	0	1	120	0	0	0	0.826446
	F2	0.05	120	0	0	120	0	0	0	0
	F3	0.05	119	1	1	120	0	0	0.840336	0.840336
	F4	0.05	120	0	0	120	0	0	0	0
	F5	0.05	120	1	2	120	0	0	0.833333	1.66667
Ae.aegypti	Crude extract	0.05	120	1	3	120	0	0	0.833333	2.5
	F1	0.05	120	0	1	120	0	0	0	0.833333
	F2	0.05	119	0	0	120	0	0	0	0
	F3	0.05	118	1	2	120	0	0	0.847458	1.69492
	F4	0.05	120	0	1	120	0	0	0	0.833333
	F5	0.05	119	0	2	120	0	0	0	1.68067
An.dirus	Crude extract	0.05	118	0	1	118	0	0	0	0.847458
	F1	0.05	120	0	0	120	0	0	0	0
	F2	0.05	120	0	0	120	0	0	0	0
	F3	0.05	120	0	1	120	0	0	0	0.833333
	F4	0.05	120	0	0	120	0	0	0	0
	F5	0.05	120	0	1	120	0	0	0	0.833333
0.05	Crude extract	F1	F2	F3	F4	F5
Ae.aegypti	2.5	0.83	0	1.69	0.83	1.67
An.minimus	3.28	0.83	0	0.84	0	1.67
An.dirus	0.85	0	0	0.83	0	0.83
